# Supplementary material for: Shadows of trauma: an umbrella review of the prevalence and risk factors of post-traumatic stress disorder in children and adolescents
Source: Child Adolesc Psychiatry Ment Health. 2025 Apr 29;19:48. doi: 10.1186/s13034-025-00879-4 (PMC12042603; doi:10.1186/s13034-025-00879-4)
Supplement: Supplementary file 2 — Supplementary Material 2. [file 13034_2025_879_MOESM2_ESM.xlsx]

## Sheet: Sheet1
Author	Year	Setting	Number_of_Primary_studies	Quality	Nature_of_traumatic_event	Case	Population	Prevalence	logP	SEP	Gender_Female_OR	LC_Gender	UC_Gender	log_Gender_OR	SEgenderOR	Ageolder	LC_Age	UC_Age	log_Age_OR	SEageOR	Education_lower	LCEducation	Uceducation	logEducationOR	SEeducationOR	BreavementOR	LC_breavement	UC_breavement	logbreavementOR	SEbreavementOR	Living_arrangemnt_single_parentOR	LCliving_arrangemnt_OR _OR	UCliving_arrangemnt_OR	logLiving_arrangemnt_OR	SELiving_arrangemnt_OR	HH_income_low	LC_Income	UC_Income	logIncomeOR	SEincomeOR
Tamir	2024	Africa	17	Moderate	Trauma_Exposed	3214.8	8930	0.36	-1.02165	0.00507944	1.32	0.82	2.07	0.277632	0.218681	1.59	1.11	2.26	0.463734	1.05093	1.33	0.89	1.98	0.285179	0.0844541	1.86	1.8	1.91	0.620576	-2.16313	1.32	0.42	4.21	0.277632	1.30572	1.1	0.92	1.32	0.0953102	-0.897965
Alizadeh	2023	Global	43	Moderate	COVID_19	75706.6	329159	0.23	-1.46968	0.000733511
Ozamiz-Etxebarria	2023	Asia	6	Moderate	COVID_19	10188.4	72774	0.14	-1.96611	0.00128625
Kanan	2022	Syria	26	Moderate	Conflict	4104	11400	0.36	-1.02165	0.00449561
Yang	2022	China, USA and Italy	10	Moderate	COVID_19	4893.88	17385	0.2815	-1.26762	0.00341087
Agbaria	2021	Palistine	28	Moderate	Political_ violence	5443.56	15121	0.36	-1.02165	0.00390347
Woolgar	2021	Woolgar	18	Moderate	Trauma_Exposed	417.315	1941	0.215	-1.53712	0.00932484
Turgoose	2021	Turgoose	16	Moderate	Paediatric surgery	187	1168.75	0.16	-1.83258	0.0107236
Latuperissa	2020	NR	14	low	Earthquake	12842.8	33620	0.382	-0.962335	0.00264989
Dai	2018	NR	11	low	RTA	305.634	1532	0.1995	-1.61194	0.0102099
Tang	2017	NR	15	Moderate	Earthquake	3461	22931	0.150931	-1.89093	0.00236401	1.45	1.31	1.6	0.371564	-1.21312	1.34	1.12	1.61	0.29267	0.686	0.64	0.45	0.9	-0.446287	-0.782538	2.24	1.95	2.56	0.806476	-0.48441
Alisic	2014	Global	43	low	Trauma_Exposed	566.517	3563	0.159	-1.83885	0.00612616
